# Supplementary material for: Differential Roles of Cystathionine Gamma-Lyase and Mercaptopyruvate Sulfurtransferase in Hapten-Induced Colitis and Contact Dermatitis in Mice
Source: Int J Mol Sci. 2023 Jan 31;24(3):2659. doi: 10.3390/ijms24032659 (PMC9916491; doi:10.3390/ijms24032659)
Supplement: Supplementary file 1 [file ijms-24-02659-s001.zip]

Archive with 1 entries (1 files):
- ijms-2165847-SI.pdf
